# Supplementary material for: A specific class of infectious agents isolated from bovine serum and dairy products and peritumoral colon cancer tissue
Source: Emerg Microbes Infect. 2019 Aug 14;8(1):1205–18. doi: 10.1080/22221751.2019.1651620 (PMC6713099; doi:10.1080/22221751.2019.1651620)
Supplement: Supplemental Material [file TEMI_A_1651620_SM3013.zip]

Archive with 4 entries (4 files):
- suppl_data/BMMF2_paper_20.7_table_sup.docx
- suppl_data/supl_Table_2_proof_3.8.19.docx
- suppl_data/supl_Table_3_20.7.19_ohne.docx
- suppl_data/suppl_Table_1_6.6.19_ohne.docx
